# Supplementary material for: Development and Characterization of a Novel Peptide—Drug Conjugate with DM1 for Treatment of FGFR2-Positive Tumors
Source: Biomedicines. 2021 Jul 21;9(8):849. doi: 10.3390/biomedicines9080849 (PMC8389697; doi:10.3390/biomedicines9080849)
Supplement: Supplementary file 1 [file biomedicines-09-00849-s001.zip]

Archive with 1 entries (1 files):
- biomedicines-1271044-supplementary.pdf
